# Supplementary material for: Preparation and Performance Study of MXene-Regulated Ethylene Glycol-Induced WO3 Film
Source: Micromachines (Basel). 2024 Dec 11;15(12):1486. doi: 10.3390/mi15121486 (PMC11728441; doi:10.3390/mi15121486)
Supplement: Supplementary file 1 [file micromachines-15-01486-s001.zip]

Archive with 1 entries (1 files):
- micromachines-3360869-supplementary.pdf
